# Supplementary material for: Domestication influences morphological and physiological responses to salinity in Brassica oleracea seedlings
Source: AoB Plants. 2019 Aug 9;11(5):plz046. doi: 10.1093/aobpla/plz046 (PMC6757351; doi:10.1093/aobpla/plz046)
Supplement: plz046_suppl_Supplementary_Table [file plz046_suppl_supplementary_table.xlsx]

## Sheet: GERMINATION
Accession	Code	Salt	Rep	Germination (%)	Mean Germination Time
capitata cultivar	CC	0	1	90	5.48
capitata cultivar	CC	0	2	80	4.4
capitata cultivar	CC	0	3	85	4.07
capitata cultivar	CC	50	1	85	4.1
capitata cultivar	CC	50	2	75	4.77
capitata cultivar	CC	50	3	95	2.55
capitata cultivar	CC	100	1	70	5.6
capitata cultivar	CC	100	2	75	7.76
capitata cultivar	CC	100	3	50	4.4
capitata cultivar	CC	150	1	70	6.2
capitata cultivar	CC	150	2	45	5
capitata cultivar	CC	150	3	80	6.89
capitata landrace	CL	0	1	90	2
capitata landrace	CL	0	2	100	2.51
capitata landrace	CL	0	3	95	2.18
capitata landrace	CL	50	1	95	2.9
capitata landrace	CL	50	2	95	3.24
capitata landrace	CL	50	3	95	2.73
capitata landrace	CL	100	1	90	2.3
capitata landrace	CL	100	2	90	2
capitata landrace	CL	100	3	95	2.35
capitata landrace	CL	150	1	95	5.6
capitata landrace	CL	150	2	95	3.94
capitata landrace	CL	150	3	100	5.94
wild-capitata	CW	0	1	35	7.6
wild-capitata	CW	0	2	55	7.1
wild-capitata	CW	0	3	50	6.5
wild-capitata	CW	50	1	25	6.5
wild-capitata	CW	50	2	20	7.1
wild-capitata	CW	50	3	30	7.1
wild-capitata	CW	100	1	10	8
wild-capitata	CW	100	2	5	8
wild-capitata	CW	100	3	5	8
wild-capitata	CW	150	1	0	.
wild-capitata	CW	150	2	0	.
wild-capitata	CW	150	3	0	.
acephala cultivar	AC	0	1	100	3
acephala cultivar	AC	0	2	95	3
acephala cultivar	AC	0	3	100	3.13
acephala cultivar	AC	50	1	100	3
acephala cultivar	AC	50	2	100	3
acephala cultivar	AC	50	3	90	3.13
acephala cultivar	AC	100	1	90	3
acephala cultivar	AC	100	2	90	3
acephala cultivar	AC	100	3	95	3.13
acephala cultivar	AC	150	1	95	3.13
acephala cultivar	AC	150	2	90	3.13
acephala cultivar	AC	150	3	90	3.3
acephala landrace	AL	0	1	90	3.13
acephala landrace	AL	0	2	90	3.39
acephala landrace	AL	0	3	95	3.3
acephala landrace	AL	50	1	95	3.25
acephala landrace	AL	50	2	100	3.12
acephala landrace	AL	50	3	100	3.21
acephala landrace	AL	100	1	90	3.13
acephala landrace	AL	100	2	95	3.13
acephala landrace	AL	100	3	95	3.15
acephala landrace	AL	150	1	80	3.6
acephala landrace	AL	150	2	85	3.14
acephala landrace	AL	150	3	70	4.33
wild-acephala	AW	0	1	55	3.21
wild-acephala	AW	0	2	55	3.21
wild-acephala	AW	0	3	50	3.23
wild-acephala	AW	50	1	55	3.21
wild-acephala	AW	50	2	40	3.6
wild-acephala	AW	50	3	50	3.45
wild-acephala	AW	100	1	30	4.35
wild-acephala	AW	100	2	35	4
wild-acephala	AW	100	3	25	4.5
wild-acephala	AW	150	1	20	5.55
wild-acephala	AW	150	2	15	5.25
wild-acephala	AW	150	3	30	5.57

## Sheet: GROWTH & ALLOCATION TRAITS
Accession	Code	Salt	Plant	Total plant dry mass (g)	Shoot dry mass (g)	Root dry mass (g)	Shoot mass ratio	Root mass ratio	Total water content
capitata cultivar	CC	0	1	0.55	0.51	0.04	0.927273	0.0727273	91.28
capitata cultivar	CC	0	2	1.79	1.24	0.55	0.692737	0.307263	90.3
capitata cultivar	CC	0	3	0.01	0.01	0	1	0	96.88
capitata cultivar	CC	0	4	0.64	0.54	0.1	0.84375	0.15625	93.43
capitata cultivar	CC	0	5	1.19	1.1	0.09	0.92437	0.0756303	92.85
capitata cultivar	CC	0	6	4.69	3.42	1.27	0.73	0.27	86.35
capitata cultivar	CC	0	7	0.23	0.22	0.01	0.956522	0.0434783	91.39
capitata cultivar	CC	0	8	0.94	0.78	0.16	0.829787	0.170213	92.11
capitata cultivar	CC	0	9	.	.	.	.	.	.
capitata cultivar	CC	0	10	0.05	0.05	0	1	0	93.59
capitata cultivar	CC	50	1	2.41	1.89	0.52	0.784232	0.215768	90.15
capitata cultivar	CC	50	2	0.97	0.88	0.09	0.907216	0.0927835	85.78
capitata cultivar	CC	50	3	.	.	.	.	.	.
capitata cultivar	CC	50	4	1.49	1.28	0.21	0.85906	0.14094	91.86
capitata cultivar	CC	50	5	1.2	1	0.2	0.833333	0.166667	90.92
capitata cultivar	CC	50	6	2.87	1.86	1.01	0.648084	0.351916	87.74
capitata cultivar	CC	50	7	0.69	0.62	0.07	0.898551	0.101449	90.74
capitata cultivar	CC	50	8	.	.	.	.	.	.
capitata cultivar	CC	50	9	0.37	0.34	0.03	0.918919	0.0810811	89.95
capitata cultivar	CC	50	10	0.79	0.72	0.07	0.911392	0.0886076	90.19
capitata cultivar	CC	100	1	0.42	0.38	0.04	0.904762	0.0952381	91.01
capitata cultivar	CC	100	2	0.61	0.56	0.05	0.918033	0.0819672	90.32
capitata cultivar	CC	100	3	0.97	0.85	0.12	0.876289	0.123711	90.66
capitata cultivar	CC	100	4	1.38	1.15	0.23	0.833333	0.166667	91.55
capitata cultivar	CC	100	5	3.07	2.62	0.45	0.85342	0.14658	88.8
capitata cultivar	CC	100	6	0.96	0.81	0.15	0.84375	0.15625	89.35
capitata cultivar	CC	100	7	2.32	1.92	0.4	0.827586	0.172414	89.02
capitata cultivar	CC	100	8	1.85	1.76	0.09	0.951351	0.0486486	50.67
capitata cultivar	CC	100	9	1.03	0.91	0.12	0.883495	0.116505	89.81
capitata cultivar	CC	100	10	2.86	2.4	0.46	0.839161	0.160839	88.43
capitata cultivar	CC	150	1	.	.	.	.	.	.
capitata cultivar	CC	150	2	1.88	1.57	0.31	0.835106	0.164894	89.09
capitata cultivar	CC	150	3	1.02	0.95	0.07	0.931373	0.0686275	80
capitata cultivar	CC	150	4	1.07	0.91	0.16	0.850467	0.149533	91.67
capitata cultivar	CC	150	5	1.32	1.16	0.16	0.878788	0.121212	88.62
capitata cultivar	CC	150	6	2.03	1.68	0.35	0.827586	0.172414	88.53
capitata cultivar	CC	150	7	1.84	1.51	0.33	0.820652	0.179348	90.57
capitata cultivar	CC	150	8	.	.	.	.	.	.
capitata cultivar	CC	150	9	1.61	1.37	0.24	0.850932	0.149068	90.37
capitata cultivar	CC	150	10	1.18	0.98	0.2	0.830508	0.169492	92.58
capitata landrace	CL	0	1	5.26	3.93	1.33	0.747148	0.252852	86.85
capitata landrace	CL	0	2	1.53	1.23	0.3	0.803922	0.196078	89.43
capitata landrace	CL	0	3	6.98	5.14	1.84	0.73639	0.26361	82.15
capitata landrace	CL	0	4	4.87	3.45	1.42	0.708419	0.291581	87.42
capitata landrace	CL	0	5	6.31	5.25	1.06	0.832013	0.167987	84.91
capitata landrace	CL	0	6	2.01	1.79	0.22	0.840796	0.159204	87.41
capitata landrace	CL	0	7	3.75	2.94	0.81	0.784	0.216	83.86
capitata landrace	CL	0	8	1.41	1.07	0.34	0.758865	0.241135	86.15
capitata landrace	CL	0	9	0.41	0.34	0.07	0.829268	0.170732	87.98
capitata landrace	CL	0	10	1.35	1.05	0.3	0.777778	0.222222	90.68
capitata landrace	CL	50	1	2.42	1.74	0.68	0.719008	0.280992	86.5
capitata landrace	CL	50	2	2.9	2.32	0.58	0.8	0.2	86.84
capitata landrace	CL	50	3	3.31	2.56	0.75	0.773414	0.226586	89.05
capitata landrace	CL	50	4	3.14	2.54	0.6	0.808917	0.191083	86.36
capitata landrace	CL	50	5	0.83	0.72	0.11	0.86747	0.13253	81.47
capitata landrace	CL	50	6	2.26	1.96	0.3	0.867257	0.132743	88.77
capitata landrace	CL	50	7	1.39	1.18	0.21	0.848921	0.151079	89.32
capitata landrace	CL	50	8	4.06	3.28	0.78	0.807882	0.192118	84.42
capitata landrace	CL	50	9	4.41	3.19	1.22	0.723356	0.276644	84.48
capitata landrace	CL	50	10	4.95	3.51	1.44	0.709091	0.290909	86.5
capitata landrace	CL	100	1	0.86	0.71	0.15	0.825581	0.174419	90.97
capitata landrace	CL	100	2	2.14	1.97	0.17	0.920561	0.0794393	89.17
capitata landrace	CL	100	3	0.88	0.75	0.13	0.852273	0.147727	90.06
capitata landrace	CL	100	4	3.16	2.6	0.56	0.822785	0.177215	84.27
capitata landrace	CL	100	5	3.14	2.61	0.53	0.83121	0.16879	86.29
capitata landrace	CL	100	6	1.05	0.87	0.18	0.828571	0.171429	88.46
capitata landrace	CL	100	7	5.95	5.21	0.74	0.87563	0.12437	81.87
capitata landrace	CL	100	8	3.99	3.45	0.54	0.864662	0.135338	84.74
capitata landrace	CL	100	9	7.96	6.61	1.35	0.830402	0.169598	80.41
capitata landrace	CL	100	10	0.5	0.49	0.01	0.98	0.02	89.43
capitata landrace	CL	150	1	0.5	0.36	0.14	0.72	0.28	84.42
capitata landrace	CL	150	2	1.66	1.39	0.27	0.837349	0.162651	87.88
capitata landrace	CL	150	3	5.37	4.46	0.91	0.83054	0.16946	86.76
capitata landrace	CL	150	4	2.14	1.79	0.35	0.836449	0.163551	90.38
capitata landrace	CL	150	5	0.95	0.78	0.17	0.821053	0.178947	90.77
capitata landrace	CL	150	6	.	.	.	.	.	.
capitata landrace	CL	150	7	3.29	2.74	0.55	0.832827	0.167173	84.96
capitata landrace	CL	150	8	1.3	1.14	0.16	0.876923	0.123077	89.7
capitata landrace	CL	150	9	0.93	0.72	0.21	0.774194	0.225806	87.35
capitata landrace	CL	150	10	1.02	0.86	0.16	0.843137	0.156863	76.39
wild-capitata	CW	0	1	5.97	4.42	1.55	0.740369	0.259631	83.9
wild-capitata	CW	0	2	2.71	2.04	0.67	0.752768	0.247232	86.13
wild-capitata	CW	0	3	1.26	1.06	0.2	0.84127	0.15873	81
wild-capitata	CW	0	4	1.11	0.76	0.35	0.684685	0.315315	89.85
wild-capitata	CW	0	5	3.31	2.65	0.66	0.800604	0.199396	87.86
wild-capitata	CW	0	6	0.61	0.42	0.19	0.688525	0.311475	89.87
wild-capitata	CW	0	7	.	.	.	.	.	.
wild-capitata	CW	0	8	2.48	1.73	0.75	0.697581	0.302419	89.2
wild-capitata	CW	0	9	5.07	3.55	1.52	0.7	0.3	86.62
wild-capitata	CW	0	10	2.82	2.25	0.57	0.797872	0.202128	87.36
wild-capitata	CW	50	1	1.33	1.15	0.18	0.864662	0.135338	88.4
wild-capitata	CW	50	2	0.18	0.17	0.01	0.944444	0.0555556	88
wild-capitata	CW	50	3	3.24	2.64	0.6	0.814815	0.185185	87.28
wild-capitata	CW	50	4	0.88	0.77	0.11	0.875	0.125	88.65
wild-capitata	CW	50	5	2.58	2.15	0.43	0.833333	0.166667	85.18
wild-capitata	CW	50	6	7.97	3.28	4.69	0.411543	0.588457	70.92
wild-capitata	CW	50	7	1.06	0.94	0.12	0.886792	0.113208	87.1
wild-capitata	CW	50	8	1.79	1.55	0.24	0.865922	0.134078	86.06
wild-capitata	CW	50	9	0.22	0.22	0	1	0	76.34
wild-capitata	CW	50	10	0.47	0.46	0.01	0.978723	0.0212766	89.22
wild-capitata	CW	100	1	0.68	0.62	0.06	0.911765	0.0882353	87.73
wild-capitata	CW	100	2	3.05	2.41	0.64	0.790164	0.209836	87.32
wild-capitata	CW	100	3	1.59	1.42	0.17	0.893082	0.106918	88.89
wild-capitata	CW	100	4	6.92	5.05	1.87	0.729769	0.270231	83.76
wild-capitata	CW	100	5	0.34	0.29	0.05	0.852941	0.147059	90
wild-capitata	CW	100	6	0.62	0.55	0.07	0.887097	0.112903	86.81
wild-capitata	CW	100	7	5.45	4.01	1.44	0.736	0.264	80.67
wild-capitata	CW	100	8	2.29	2.01	0.28	0.877729	0.122271	90.23
wild-capitata	CW	100	9	1.12	1.01	0.11	0.901786	0.0982143	87.16
wild-capitata	CW	100	10	1.94	1.64	0.3	0.845361	0.154639	86.6
wild-capitata	CW	150	1	0.4	0.36	0.04	0.9	0.1	88.41
wild-capitata	CW	150	2	0.7	0.63	0.07	0.9	0.1	87.48
wild-capitata	CW	150	3	4.77	3.92	0.85	0.821803	0.178197	88.64
wild-capitata	CW	150	4	1.96	1.68	0.28	0.857143	0.142857	89.92
wild-capitata	CW	150	5	1.64	1.39	0.25	0.847561	0.152439	90.13
wild-capitata	CW	150	6	0.93	0.73	0.2	0.784946	0.215054	84.68
wild-capitata	CW	150	7	0.45	0.4	0.05	0.888889	0.111111	87.97
wild-capitata	CW	150	8	2.37	2.07	0.3	0.873418	0.126582	84.63
wild-capitata	CW	150	9	1.24	1.06	0.18	0.854839	0.145161	86.67
wild-capitata	CW	150	10	0.95	0.9	0.05	0.947368	0.0526316	88.95
acephala cultivar	AC	0	1	4.9	4	0.9	0.816327	0.183673	88.86
acephala cultivar	AC	0	2	3.6	3.2	0.4	0.888889	0.111111	92.22
acephala cultivar	AC	0	3	11.3	9	2.3	0.79646	0.20354	87.82
acephala cultivar	AC	0	4	3	2.8	0.2	0.933333	0.0666667	92.96
acephala cultivar	AC	0	5	0.99	0.9	0.09	0.909091	0.0909091	93.69
acephala cultivar	AC	0	6	0.55	0.5	0.05	0.909091	0.0909091	93.75
acephala cultivar	AC	0	7	3.2	2.8	0.4	0.875	0.125	92.16
acephala cultivar	AC	0	8	3.2	2.8	0.4	0.875	0.125	92.63
acephala cultivar	AC	0	9	0.84	0.8	0.04	0.952381	0.047619	93.82
acephala cultivar	AC	0	10	7.4	6.3	1.1	0.851351	0.148649	89.76
acephala cultivar	AC	50	1	3	2.6	0.4	0.866667	0.133333	90.16
acephala cultivar	AC	50	2	3.2	2.8	0.4	0.875	0.125	90.33
acephala cultivar	AC	50	3	4.9	4.4	0.5	0.897959	0.102041	89.35
acephala cultivar	AC	50	4	4.1	3.4	0.7	0.829268	0.170732	89.32
acephala cultivar	AC	50	5	8.2	6.9	1.3	0.841463	0.158537	83.76
acephala cultivar	AC	50	6	4.8	4	0.8	0.833333	0.166667	87.4
acephala cultivar	AC	50	7	1	0.9	0.1	0.9	0.1	91.74
acephala cultivar	AC	50	8	4	3.3	0.7	0.825	0.175	88.3
acephala cultivar	AC	50	9	2.3	2.1	0.2	0.913043	0.0869565	89.73
acephala cultivar	AC	50	10	4.4	3.6	0.8	0.818182	0.181818	86.21
acephala cultivar	AC	100	1	3.4	3.1	0.3	0.911765	0.0882353	91.39
acephala cultivar	AC	100	2	3.3	3	0.3	0.909091	0.0909091	91.15
acephala cultivar	AC	100	3	3.1	2.8	0.3	0.903226	0.0967742	89.9
acephala cultivar	AC	100	4	1.6	1.5	0.1	0.9375	0.0625	92.66
acephala cultivar	AC	100	5	5.2	4.5	0.7	0.865385	0.134615	89.23
acephala cultivar	AC	100	6	6.6	5.5	1.1	0.833333	0.166667	88.17
acephala cultivar	AC	100	7	6.7	5.6	1.1	0.835821	0.164179	87.31
acephala cultivar	AC	100	8	1.3	1.2	0.1	0.923077	0.0769231	92.78
acephala cultivar	AC	100	9	7.7	6.8	0.9	0.883117	0.116883	86.59
acephala cultivar	AC	100	10	3.6	3.1	0.5	0.861111	0.138889	85.31
acephala cultivar	AC	150	1	1.3	1.2	0.1	0.923077	0.0769231	89.17
acephala cultivar	AC	150	2	4.5	4	0.5	0.888889	0.111111	84.04
acephala cultivar	AC	150	3	3.5	3	0.5	0.857143	0.142857	81.18
acephala cultivar	AC	150	4	1.6	1.4	0.2	0.875	0.125	89.47
acephala cultivar	AC	150	5	2.9	2.5	0.4	0.862069	0.137931	85.99
acephala cultivar	AC	150	6	1.8	1.6	0.2	0.888889	0.111111	89.22
acephala cultivar	AC	150	7	1.9	1.6	0.3	0.842105	0.157895	86.99
acephala cultivar	AC	150	8	1.4	1.3	0.1	0.928571	0.0714286	88.62
acephala cultivar	AC	150	9	1.7	1.6	0.1	0.941176	0.0588235	90.5
acephala cultivar	AC	150	10	3	2.5	0.5	0.833333	0.166667	86.84
acephala landrace	AL	0	1	7.3	5.4	1.9	0.739726	0.260274	88.13
acephala landrace	AL	0	2	3	2.3	0.7	0.766667	0.233333	89.69
acephala landrace	AL	0	3	4.1	3.1	1	0.756098	0.243902	91.07
acephala landrace	AL	0	4	4.1	3.4	0.7	0.829268	0.170732	91.65
acephala landrace	AL	0	5	1	0.8	0.2	0.8	0.2	92.37
acephala landrace	AL	0	6	0.9	0.8	0.1	0.888889	0.111111	93.48
acephala landrace	AL	0	7	4.3	3.5	0.8	0.813953	0.186047	89.54
acephala landrace	AL	0	8	8.6	6.1	2.5	0.709302	0.290698	87.87
acephala landrace	AL	0	9	5.3	4	1.3	0.754717	0.245283	87.32
acephala landrace	AL	0	10	2.1	1.8	0.3	0.857143	0.142857	90.54
acephala landrace	AL	50	1	3	2.6	0.4	0.866667	0.133333	91.69
acephala landrace	AL	50	2	8.2	6.6	1.6	0.804878	0.195122	83.47
acephala landrace	AL	50	3	4.5	3.9	0.6	0.866667	0.133333	86.07
acephala landrace	AL	50	4	1.3	1.1	0.2	0.846154	0.153846	90.3
acephala landrace	AL	50	5	3.9	3.1	0.8	0.794872	0.205128	88.86
acephala landrace	AL	50	6	2.8	2.4	0.4	0.857143	0.142857	88.8
acephala landrace	AL	50	7	4.5	4	0.5	0.888889	0.111111	89.8
acephala landrace	AL	50	8	0.45	0.4	0.05	0.888889	0.111111	87.14
acephala landrace	AL	50	9	4.6	3.7	0.9	0.804348	0.195652	84.87
acephala landrace	AL	50	10	4.8	3.6	1.2	0.75	0.25	87.23
acephala landrace	AL	100	1	5.1	3.7	1.4	0.72549	0.27451	84.74
acephala landrace	AL	100	2	4	3.3	0.7	0.825	0.175	87.22
acephala landrace	AL	100	3	3.8	3.1	0.7	0.815789	0.184211	88.48
acephala landrace	AL	100	4	3.1	2.7	0.4	0.870968	0.129032	89.05
acephala landrace	AL	100	5	2.3	1.9	0.4	0.826087	0.173913	91.58
acephala landrace	AL	100	6	3.9	3.2	0.7	0.820513	0.179487	88.15
acephala landrace	AL	100	7	2.8	2.3	0.5	0.821429	0.178571	89.06
acephala landrace	AL	100	8	2.6	2.1	0.5	0.807692	0.192308	89.76
acephala landrace	AL	100	9	5.2	4.2	1	0.807692	0.192308	85.64
acephala landrace	AL	100	10	3	2.4	0.6	0.8	0.2	89.29
acephala landrace	AL	150	1	4.3	3.6	0.7	0.837209	0.162791	86.93
acephala landrace	AL	150	2	3.6	2.9	0.7	0.805556	0.194444	85.88
acephala landrace	AL	150	3	3.4	2.7	0.7	0.794118	0.205882	86.45
acephala landrace	AL	150	4	2.5	2.2	0.3	0.88	0.12	87.11
acephala landrace	AL	150	5	2.8	2.4	0.4	0.857143	0.142857	88.48
acephala landrace	AL	150	6	3.7	3	0.7	0.810811	0.189189	86.83
acephala landrace	AL	150	7	3.4	2.9	0.5	0.852941	0.147059	85.83
acephala landrace	AL	150	8	4.5	3.9	0.6	0.866667	0.133333	86.2
acephala landrace	AL	150	9	1.9	1.7	0.2	0.894737	0.105263	86.99
acephala landrace	AL	150	10	2.2	1.9	0.3	0.863636	0.136364	88.66
wild-acephala	AW	0	1	6.1	4.7	1.4	0.770492	0.229508	90.66
wild-acephala	AW	0	2	1.6	1.5	0.1	0.9375	0.0625	93.75
wild-acephala	AW	0	3	1.4	1.2	0.2	0.857143	0.142857	93.07
wild-acephala	AW	0	4	0.25	0.2	0.05	0.8	0.2	94.05
wild-acephala	AW	0	5	4.9	3.9	1	0.795918	0.204082	90.56
wild-acephala	AW	0	6	1	0.9	0.1	0.9	0.1	93.94
wild-acephala	AW	0	7	1.6	1.5	0.1	0.9375	0.0625	92.83
wild-acephala	AW	0	8	1.2	1.1	0.1	0.916667	0.0833333	93.68
wild-acephala	AW	0	9	4.3	3.4	0.9	0.790698	0.209302	90.95
wild-acephala	AW	0	10	4.1	3.5	0.6	0.853659	0.146341	92.13
wild-acephala	AW	50	1	1.2	1.1	0.1	0.916667	0.0833333	91.61
wild-acephala	AW	50	2	2	1.7	0.3	0.85	0.15	91.23
wild-acephala	AW	50	3	3.8	3.2	0.6	0.842105	0.157895	87.21
wild-acephala	AW	50	4	2.9	2.4	0.5	0.827586	0.172414	89.57
wild-acephala	AW	50	5	0.74	0.7	0.04	0.945946	0.0540541	91.96
wild-acephala	AW	50	6	3.3	2.7	0.6	0.818182	0.181818	90.03
wild-acephala	AW	50	7	3.4	2.9	0.5	0.852941	0.147059	88.03
wild-acephala	AW	50	8	2	1.6	0.4	0.8	0.2	89.13
wild-acephala	AW	50	9	1.1	1	0.1	0.909091	0.0909091	90.91
wild-acephala	AW	50	10	1.9	1.7	0.2	0.894737	0.105263	89.5
wild-acephala	AW	100	1	3.5	3	0.5	0.857143	0.142857	88.75
wild-acephala	AW	100	2	2.1	1.8	0.3	0.857143	0.142857	90.99
wild-acephala	AW	100	3	1.5	1.4	0.1	0.933333	0.0666667	91.43
wild-acephala	AW	100	4	4.2	3.6	0.6	0.857143	0.142857	88.1
wild-acephala	AW	100	5	1	0.9	0.1	0.9	0.1	91.23
wild-acephala	AW	100	6	1	0.9	0.1	0.9	0.1	91.45
wild-acephala	AW	100	7	2.8	2.4	0.4	0.857143	0.142857	87.67
wild-acephala	AW	100	8	1.7	1.5	0.2	0.882353	0.117647	88.87
wild-acephala	AW	100	9	2.2	1.9	0.3	0.863636	0.136364	89.73
wild-acephala	AW	100	10	0.73	0.7	0.03	0.958904	0.0410959	91.53
wild-acephala	AW	150	1	2.3	1.9	0.4	0.826087	0.173913	87.15
wild-acephala	AW	150	2	0.58	0.5	0.08	0.862069	0.137931	90.33
wild-acephala	AW	150	3	1	0.9	0.1	0.9	0.1	90
wild-acephala	AW	150	4	1.8	1.5	0.3	0.833333	0.166667	87.32
wild-acephala	AW	150	5	2.8	2.4	0.4	0.857143	0.142857	85.19
wild-acephala	AW	150	6	1.9	1.7	0.2	0.894737	0.105263	88.55
wild-acephala	AW	150	7	3.3	2.9	0.4	0.878788	0.121212	87.4
wild-acephala	AW	150	8	2	1.7	0.3	0.85	0.15	86.49
wild-acephala	AW	150	9	1.9	1.6	0.3	0.842105	0.157895	86.43
wild-acephala	AW	150	10	1.5	1.3	0.2	0.866667	0.133333	88.37

## Sheet: WATER CONTENT PARAMETERS
Accession	Code	Salt	Plant	Rep	Relative Water Content	Saturated Water Content	Specific Leaf Area (dm2 . g-1)	Succulence Degree (g . dm-2)
acephala cultivar	AC	0	1	1	73.43	9.81	5.823	1.685
acephala cultivar	AC	0	1	2	76.67	10.38	5.605	1.852
acephala cultivar	AC	0	2	1	76.36	12.53	5.391	2.324
acephala cultivar	AC	0	2	2	75.84	12.77	5.617	2.274
acephala cultivar	AC	0	3	1	67.89	11.43	4.783	2.389
acephala cultivar	AC	0	3	2	66.5	11.38	4.866	2.339
acephala cultivar	AC	0	4	1	73.93	15.79	6.841	2.308
acephala cultivar	AC	0	4	2	69.51	15.15	6.525	2.322
acephala cultivar	AC	0	5	1	75.72	16.43	6.442	2.55
acephala cultivar	AC	0	5	2	74.05	16.92	6.41	2.64
acephala cultivar	AC	0	6	1	81.22	20.74	7.619	2.722
acephala cultivar	AC	0	6	2	79.79	20.52	7.903	2.596
acephala cultivar	AC	0	7	1	69.71	11.11	5.718	1.944
acephala cultivar	AC	0	7	2	72.11	11.29	5.461	2.068
acephala cultivar	AC	0	8	1	75.19	10.52	6.207	1.695
acephala cultivar	AC	0	8	2	75.69	11.11	6.41	1.733
acephala cultivar	AC	0	9	1	79.05	19.99	7.977	2.506
acephala cultivar	AC	0	9	2	79.76	19.13	7.977	2.398
acephala cultivar	AC	0	10	1	74.92	10.4	4.721	2.203
acephala cultivar	AC	0	10	2	68.49	10.55	4.298	2.455
acephala cultivar	AC	50	1	1	72.34	14.83	5.301	2.796
acephala cultivar	AC	50	1	2	69.98	15.41	5.449	2.828
acephala cultivar	AC	50	2	1	61.86	11.56	3.827	3.022
acephala cultivar	AC	50	2	2	63.67	11.99	4.38	2.739
acephala cultivar	AC	50	3	1	55.09	11.02	4.072	2.707
acephala cultivar	AC	50	3	2	57.47	11.29	4.091	2.761
acephala cultivar	AC	50	4	1	61.53	13.82	4.48	3.084
acephala cultivar	AC	50	4	2	58.16	13.58	4.536	2.993
acephala cultivar	AC	50	5	1	56.82	11.27	3.579	3.148
acephala cultivar	AC	50	5	2	55.18	12.01	3.462	3.47
acephala cultivar	AC	50	6	1	59.61	14.39	5.162	2.787
acephala cultivar	AC	50	6	2	60.51	14.81	6.03	2.456
acephala cultivar	AC	50	7	1	61.84	15.85	6.283	2.523
acephala cultivar	AC	50	7	2	59.61	15.42	5.655	2.727
acephala cultivar	AC	50	8	1	58.14	13.34	5.089	2.621
acephala cultivar	AC	50	8	2	55.35	13.69	4.866	2.814
acephala cultivar	AC	50	9	1	68.58	14.65	6.697	2.188
acephala cultivar	AC	50	9	2	68.27	14.05	6.804	2.065
acephala cultivar	AC	50	10	1	67.11	12.17	5.797	2.099
acephala cultivar	AC	50	10	2	71.09	13.31	6.426	2.071
acephala cultivar	AC	100	1	1	61.53	15.82	5.52	2.865
acephala cultivar	AC	100	1	2	57.34	14.55	5.11	2.847
acephala cultivar	AC	100	2	1	56.04	13.38	4.894	2.734
acephala cultivar	AC	100	2	2	63.47	13.18	4.999	2.636
acephala cultivar	AC	100	3	1	57.61	13.27	5.877	2.258
acephala cultivar	AC	100	3	2	57.63	11.49	5.301	2.168
acephala cultivar	AC	100	4	1	63.05	14.45	4.528	3.192
acephala cultivar	AC	100	4	2	63.05	13.71	4.73	2.898
acephala cultivar	AC	100	5	1	52.08	12.02	3.569	3.369
acephala cultivar	AC	100	5	2	54.62	11.28	3.62	3.115
acephala cultivar	AC	100	6	1	53.4	14.42	4.284	3.366
acephala cultivar	AC	100	6	2	54.69	14.11	4.144	3.404
acephala cultivar	AC	100	7	1	55.57	11.69	3.656	3.198
acephala cultivar	AC	100	7	2	52.21	11.64	3.569	3.261
acephala cultivar	AC	100	8	1	60.43	17.47	5.68	3.075
acephala cultivar	AC	100	8	2	60.49	15.64	6.61	2.366
acephala cultivar	AC	100	9	1	50.33	11.34	3.457	3.279
acephala cultivar	AC	100	9	2	50.11	10.7	3.72	2.877
acephala cultivar	AC	100	10	1	63.29	15.51	5.904	2.626
acephala cultivar	AC	100	10	2	67.27	14.16	5.731	2.47
acephala cultivar	AC	150	1	1	58.91	14.88	4.635	3.209
acephala cultivar	AC	150	1	2	57.52	14.98	5.496	2.726
acephala cultivar	AC	150	2	1	47.86	12.73	3.296	3.863
acephala cultivar	AC	150	2	2	50.52	12.21	3.279	3.724
acephala cultivar	AC	150	3	1	61.66	16.6	6.508	2.55
acephala cultivar	AC	150	3	2	57.84	18.42	5.959	3.092
acephala cultivar	AC	150	4	1	63.08	15.48	5.437	2.846
acephala cultivar	AC	150	4	2	66.28	15.58	5.932	2.626
acephala cultivar	AC	150	5	1	54.58	14.79	5.391	2.744
acephala cultivar	AC	150	5	2	53.99	14.63	5.617	2.605
acephala cultivar	AC	150	6	1	45.78	15.13	5.52	2.741
acephala cultivar	AC	150	6	2	56.06	13.32	5.77	2.308
acephala cultivar	AC	150	7	1	56.55	17.9	5.988	2.99
acephala cultivar	AC	150	7	2	58.23	17.86	5.437	3.285
acephala cultivar	AC	150	8	1	62.26	11.81	5.29	2.232
acephala cultivar	AC	150	8	2	60.25	13.83	5.335	2.592
acephala cultivar	AC	150	9	1	57.57	15.55	4.739	3.282
acephala cultivar	AC	150	9	2	55.88	15.31	4.627	3.309
acephala cultivar	AC	150	10	1	53.76	13.94	5.472	2.548
acephala cultivar	AC	150	10	2	56.73	13.91	5.258	2.646
acephala landrace	AL	0	1	1	82.42	10.87	4.866	2.233
acephala landrace	AL	0	1	2	81.8	11.68	4.241	2.754
acephala landrace	AL	0	2	1	62.18	9.02	4.234	2.13
acephala landrace	AL	0	2	2	59.98	9.15	4.328	2.114
acephala landrace	AL	0	3	1	84.39	14.21	5.904	2.406
acephala landrace	AL	0	3	2	83.69	12.36	5.089	2.429
acephala landrace	AL	0	4	1	66.86	10.04	5.403	1.859
acephala landrace	AL	0	4	2	64.8	10.88	5.68	1.915
acephala landrace	AL	0	5	1	78.74	12.16	4.96	2.451
acephala landrace	AL	0	5	2	79.38	12.6	5.11	2.466
acephala landrace	AL	0	6	1	61.01	11.22	5.313	2.113
acephala landrace	AL	0	6	2	66.25	12.3	5.63	2.185
acephala landrace	AL	0	7	1	83.24	11.65	4.403	2.646
acephala landrace	AL	0	7	2	83.06	10.93	4.328	2.526
acephala landrace	AL	0	8	1	63.06	8.44	3.748	2.253
acephala landrace	AL	0	8	2	62.83	9.15	3.609	2.534
acephala landrace	AL	0	9	1	80.76	10.23	3.873	2.641
acephala landrace	AL	0	9	2	81.68	10.81	4.32	2.501
acephala landrace	AL	0	10	1	73.2	13.3	5.079	2.619
acephala landrace	AL	0	10	2	73.32	13.98	5.891	2.374
acephala landrace	AL	50	1	1	76.07	14.85	5.68	2.614
acephala landrace	AL	50	1	2	75.64	15	5.823	2.577
acephala landrace	AL	50	2	1	70.78	10.43	3.951	2.639
acephala landrace	AL	50	2	2	67.38	9.99	3.505	2.849
acephala landrace	AL	50	3	1	75.61	10.86	5.731	1.895
acephala landrace	AL	50	3	2	75.41	9.83	5.335	1.843
acephala landrace	AL	50	4	1	80.44	11.65	6.627	1.758
acephala landrace	AL	50	4	2	80.26	12.16	7.069	1.72
acephala landrace	AL	50	5	1	68.89	12.15	5.225	2.326
acephala landrace	AL	50	5	2	66.71	11.98	5.1	2.349
acephala landrace	AL	50	6	1	80.94	12.1	5.959	2.031
acephala landrace	AL	50	6	2	81.67	11.69	6.073	1.926
acephala landrace	AL	50	7	1	80.1	12.36	5.269	2.346
acephala landrace	AL	50	7	2	81.34	11.52	4.913	2.344
acephala landrace	AL	50	8	1	83.86	19.59	9.121	2.148
acephala landrace	AL	50	8	2	89.97	19.12	8.836	2.164
acephala landrace	AL	50	9	1	75.36	11.31	4.712	2.4
acephala landrace	AL	50	9	2	74.39	10.5	4.403	2.385
acephala landrace	AL	50	10	1	73.34	11.89	3.63	3.276
acephala landrace	AL	50	10	2	66.71	12	3.481	3.447
acephala landrace	AL	100	1	1	44.21	10.32	4.111	2.51
acephala landrace	AL	100	1	2	46.06	11.28	4.124	2.735
acephala landrace	AL	100	2	1	54.92	11.94	4.078	2.927
acephala landrace	AL	100	2	2	51.98	11.67	3.915	2.98
acephala landrace	AL	100	3	1	54.13	15.74	4.342	3.626
acephala landrace	AL	100	3	2	57.51	14.54	4.801	3.028
acephala landrace	AL	100	4	1	62.17	13.43	4.875	2.755
acephala landrace	AL	100	4	2	65.81	14.64	5.1	2.87
acephala landrace	AL	100	5	1	61	12.44	4.783	2.601
acephala landrace	AL	100	5	2	64.22	13.43	5.426	2.476
acephala landrace	AL	100	6	1	51	20.89	6.283	3.325
acephala landrace	AL	100	6	2	50.76	12.72	3.63	3.505
acephala landrace	AL	100	7	1	69.27	13.91	5.58	2.492
acephala landrace	AL	100	7	2	66.62	13.2	5.069	2.603
acephala landrace	AL	100	8	1	54.18	14.24	4.97	2.864
acephala landrace	AL	100	8	2	53.71	14.72	5.009	2.938
acephala landrace	AL	100	9	1	60.74	8.87	3.921	2.261
acephala landrace	AL	100	9	2	60.15	8.81	3.62	2.434
acephala landrace	AL	100	10	1	72.71	13.56	6.161	2.2
acephala landrace	AL	100	10	2	71.76	14.13	6.283	2.249
acephala landrace	AL	150	1	1	65.97	12.27	4.199	2.921
acephala landrace	AL	150	1	2	63.61	11.57	3.964	2.92
acephala landrace	AL	150	2	1	53.87	12.9	3.856	3.345
acephala landrace	AL	150	2	2	51.98	13.47	3.764	3.578
acephala landrace	AL	150	3	1	66.47	12.82	4.144	3.094
acephala landrace	AL	150	3	2	71.73	11.79	4.052	2.909
acephala landrace	AL	150	4	1	64.91	12.54	5.247	2.39
acephala landrace	AL	150	4	2	64.6	12.72	4.875	2.609
acephala landrace	AL	150	5	1	62.27	10.73	4.014	2.673
acephala landrace	AL	150	5	2	63.85	11.93	3.821	3.123
acephala landrace	AL	150	6	1	58.04	12.34	4.026	3.064
acephala landrace	AL	150	6	2	58.79	12.88	3.672	3.508
acephala landrace	AL	150	7	1	66.28	12.53	4.32	2.901
acephala landrace	AL	150	7	2	65.45	13.41	4.496	2.983
acephala landrace	AL	150	8	1	57.03	13.25	4.593	2.884
acephala landrace	AL	150	8	2	55.53	12.63	4.059	3.113
acephala landrace	AL	150	9	1	67.67	11.01	4.206	2.618
acephala landrace	AL	150	9	2	66.12	11.8	4.227	2.792
acephala landrace	AL	150	10	1	61.87	13.3	5.568	2.388
acephala landrace	AL	150	10	2	58.32	13.66	4.403	3.104
wild-acephala	AW	0	1	1	67.6	10.86	4.73	2.297
wild-acephala	AW	0	1	2	68.26	10.81	4.783	2.26
wild-acephala	AW	0	2	1	73.76	11.47	4.512	2.543
wild-acephala	AW	0	2	2	74.87	11.61	4.277	2.713
wild-acephala	AW	0	3	1	71.55	9.86	3.246	3.037
wild-acephala	AW	0	3	2	71.89	9.98	3.262	3.059
wild-acephala	AW	0	4	1	77.22	10.5	4.496	2.336
wild-acephala	AW	0	4	2	77.22	11.59	4.536	2.555
wild-acephala	AW	0	5	1	70.69	10.63	3.832	2.774
wild-acephala	AW	0	5	2	70.06	10.05	3.933	2.556
wild-acephala	AW	0	6	1	76.45	14.18	4.922	2.881
wild-acephala	AW	0	6	2	78.15	13.95	4.903	2.846
wild-acephala	AW	0	7	1	77.62	17.08	5.556	3.074
wild-acephala	AW	0	7	2	78.48	17.81	5.642	3.157
wild-acephala	AW	0	8	1	73.88	11.18	4.52	2.474
wild-acephala	AW	0	8	2	72.76	11.39	4.504	2.529
wild-acephala	AW	0	9	1	69.7	12.75	4.783	2.666
wild-acephala	AW	0	9	2	62.38	13.56	4.783	2.835
wild-acephala	AW	0	10	1	72.77	8.45	3.832	2.204
wild-acephala	AW	0	10	2	68.22	9.2	4.32	2.129
wild-acephala	AW	50	1	1	96.16	11.23	5.029	2.233
wild-acephala	AW	50	1	2	64.3	12.62	4.059	3.11
wild-acephala	AW	50	2	1	68.74	11.17	3.472	3.217
wild-acephala	AW	50	2	2	69.05	11.42	3.559	3.207
wild-acephala	AW	50	3	1	64.2	12.38	3.737	3.313
wild-acephala	AW	50	3	2	63.59	12.4	4.02	3.084
wild-acephala	AW	50	4	1	66.25	14.1	5.029	2.805
wild-acephala	AW	50	4	2	63.8	14.34	5.009	2.863
wild-acephala	AW	50	5	1	80.86	16.5	5.279	3.125
wild-acephala	AW	50	5	2	79.48	15.2	6.059	2.509
wild-acephala	AW	50	6	1	62.82	13.9	3.569	3.894
wild-acephala	AW	50	6	2	64.04	13.74	3.599	3.819
wild-acephala	AW	50	7	1	60.01	11.95	3.945	3.029
wild-acephala	AW	50	7	2	58.27	12.33	4.026	3.062
wild-acephala	AW	50	8	1	68.29	13.78	4.433	3.108
wild-acephala	AW	50	8	2	69.44	13.25	4.052	3.27
wild-acephala	AW	50	9	1	74.15	14.75	5.13	2.876
wild-acephala	AW	50	9	2	77.59	12.5	4.418	2.829
wild-acephala	AW	50	10	1	69.11	14.22	5.039	2.822
wild-acephala	AW	50	10	2	70.38	14	5.089	2.752
wild-acephala	AW	100	1	1	53.09	12.49	3.672	3.401
wild-acephala	AW	100	1	2	55.12	12.26	3.726	3.29
wild-acephala	AW	100	2	1	61.57	13.15	3.569	3.686
wild-acephala	AW	100	2	2	60.93	12.88	3.635	3.543
wild-acephala	AW	100	3	1	61.74	14.02	4.277	3.279
wild-acephala	AW	100	3	2	60.78	14.12	4.227	3.339
wild-acephala	AW	100	4	1	64.31	12.9	4.81	2.681
wild-acephala	AW	100	4	2	64.3	11.78	4.536	2.596
wild-acephala	AW	100	5	1	69.63	11.65	4.577	2.546
wild-acephala	AW	100	5	2	63.29	11.99	3.97	3.02
wild-acephala	AW	100	6	1	66	10.25	3.867	2.649
wild-acephala	AW	100	6	2	68.23	16.61	6.222	2.67
wild-acephala	AW	100	7	1	61.92	15.1	5.019	3.008
wild-acephala	AW	100	7	2	61.1	15.44	4.932	3.131
wild-acephala	AW	100	8	1	60.51	12.81	3.787	3.382
wild-acephala	AW	100	8	2	62.67	14.21	4.131	3.439
wild-acephala	AW	100	9	1	62.89	12.16	3.296	3.69
wild-acephala	AW	100	9	2	65.11	11.5	3.177	3.619
wild-acephala	AW	100	10	1	63.48	17.16	6.283	2.731
wild-acephala	AW	100	10	2	71.35	16.22	6.191	2.62
wild-acephala	AW	150	1	1	54.5	16.2	3.951	4.099
wild-acephala	AW	150	1	2	54.37	15.82	3.989	3.966
wild-acephala	AW	150	2	1	63.47	14.43	5.346	2.699
wild-acephala	AW	150	2	2	64.39	15.32	5.225	2.932
wild-acephala	AW	150	3	1	60.37	15.73	4.387	3.584
wild-acephala	AW	150	3	2	56.69	13.33	3.964	3.362
wild-acephala	AW	150	4	1	56.23	13.03	3.088	4.218
wild-acephala	AW	150	4	2	67.32	10.57	2.98	3.546
wild-acephala	AW	150	5	1	53.76	14.55	4.335	3.357
wild-acephala	AW	150	5	2	52.77	12.99	3.677	3.533
wild-acephala	AW	150	6	1	55.74	13.53	4.138	3.271
wild-acephala	AW	150	6	2	55.92	14.39	4.357	3.301
wild-acephala	AW	150	7	1	50.25	11.98	3.335	3.592
wild-acephala	AW	150	7	2	53.64	12.4	3.411	3.637
wild-acephala	AW	150	8	1	55.06	12.1	3.62	3.344
wild-acephala	AW	150	8	2	54.18	12.29	3.505	3.508
wild-acephala	AW	150	9	1	56.49	13.96	3.529	3.955
wild-acephala	AW	150	9	2	59.48	12.74	3.651	3.488
wild-acephala	AW	150	10	1	53.18	15.06	3.667	4.107
wild-acephala	AW	150	10	2	56.53	15.73	3.776	4.167

## Sheet: MINERAL CONCENTRATION
Accession	Code	Salt	Plant	K+ Shoot	Na+ Shoot	K+ Root	Na+ Root	K+/Na+ ratio Shoot	K+/Na+ ratio Root
acephala cultivar	AC	0	1	2.73	1.064	1.558	0.522	2.566	2.985
acephala cultivar	AC	0	2	3.154	0.642	2.946	0.543	4.916	5.421
acephala cultivar	AC	0	3	2.304	1.216	1.098	0.898	1.895	1.223
acephala cultivar	AC	0	4	3.505	0.938	3.64	0.409	3.738	8.891
acephala cultivar	AC	0	5	NA	0.730303	2.08563	NA	NA	NA
acephala cultivar	AC	50	1	2.655	3.122	1.284	0.866	0.85	1.483
acephala cultivar	AC	50	2	3.93	4.481	2.588	0.795	0.877	3.257
acephala cultivar	AC	50	3	2.281	2.723	2.237	1.101	0.838	2.032
acephala cultivar	AC	50	4	1.653	2.008	1.183	0.768	0.823	1.541
acephala cultivar	AC	50	5	3.388	3.882	2.214	0.97	0.873	2.284
acephala cultivar	AC	100	1	5.856	6.36	1.326	1.409	0.921	0.941
acephala cultivar	AC	100	2	4.234	4.691	1.326	1.857	0.903	0.714
acephala cultivar	AC	100	3	4.358	4.882	1.274	1.523	0.893	0.837
acephala cultivar	AC	100	4	3.245	3.571	1.398	1.092	0.909	1.28
acephala cultivar	AC	100	5	3.003	3.543	0.798	1.03	0.848	0.775
acephala cultivar	AC	150	1	5.121	5.686	0.732	1.299	0.901	0.564
acephala cultivar	AC	150	2	3.922	4.446	0.939	1.103	0.882	0.851
acephala cultivar	AC	150	3	2.463	2.724	0.748	0.849	0.904	0.88
acephala cultivar	AC	150	4	1.403	7.608	1.208	1.105	0.184	1.094
acephala cultivar	AC	150	5	5.074	5.727	1.216	0.948	0.886	1.283
acephala landrace	AL	0	1	1.31	1.351	1.667	0.698	0.97	2.389
acephala landrace	AL	0	2	4.465	1.007	1.977	0.236	4.435	8.371
acephala landrace	AL	0	3	0.667	1.139	1.619	0.737	0.586	2.198
acephala landrace	AL	0	4	4.79	1.01	2.471	0.301	4.742	8.207
acephala landrace	AL	0	5	5.614	NA	3.092	NA	NA	NA
acephala landrace	AL	50	1	3.34	2.315	2.502	0.724	1.443	3.458
acephala landrace	AL	50	2	1.639	1.896	1.678	0.627	0.864	2.674
acephala landrace	AL	50	3	2.704	2.637	2.561	0.551	1.025	4.646
acephala landrace	AL	50	4	3.449	3.182	3.058	0.92	1.084	3.325
acephala landrace	AL	50	5	2.809	2.989	1.85	0.694	0.94	2.664
acephala landrace	AL	100	1	3.179	3.91	1.487	0.588	0.813	2.527
acephala landrace	AL	100	2	2.676	3.242	0.887	1.246	0.825	0.712
acephala landrace	AL	100	3	4.062	4.876	1.443	0.896	0.833	1.61
acephala landrace	AL	100	4	5.12	5.915	2.035	0.786	0.866	2.589
acephala landrace	AL	100	5	5.631	7.056	1.338	1.223	0.798	1.094
acephala landrace	AL	150	1	2.325	6.031	1.05	0.719	0.386	1.462
acephala landrace	AL	150	2	1.743	6.159	1.436	0.893	0.283	1.608
acephala landrace	AL	150	3	1.24	6.231	0.772	1.102	0.199	0.7
acephala landrace	AL	150	4	2.419	6.321	1.5	1.505	0.383	0.997
acephala landrace	AL	150	5	2.426	5.046	1.286	1.246	0.481	1.032
wild-acephala	AW	0	1	2.423	1.201	2.16	0.484	2.018	4.464
wild-acephala	AW	0	2	4.503	NA	3.637	NA	NA	NA
wild-acephala	AW	0	3	4.771	0.726	3.683	NA	6.57	NA
wild-acephala	AW	0	4	2.392	1.058	1.526	0.747	2.261	2.043
wild-acephala	AW	0	5	5.144	0.428	3.418	0.19	12.021	17.957
wild-acephala	AW	50	1	4.668	3.139	2.838	0.484	1.487	5.86
wild-acephala	AW	50	2	4.965	3.061	2.829	0.387	1.622	7.303
wild-acephala	AW	50	3	2.625	2.838	1.572	0.654	0.925	2.405
wild-acephala	AW	50	4	3.535	2.598	1.804	0.597	1.36	3.02
wild-acephala	AW	50	5	2.693	3.103	1.69	0.719	0.868	2.351
wild-acephala	AW	100	1	2.088	2.623	1.9	0.888	0.796	2.139
wild-acephala	AW	100	2	3.247	3.901	1.956	0.616	0.832	3.174
wild-acephala	AW	100	3	2.859	3.512	3.009	0.503	0.814	5.988
wild-acephala	AW	100	4	2.136	2.643	1.775	1.082	0.808	1.639
wild-acephala	AW	100	5	3.28	3.954	1.937	0.517	0.829	3.749
wild-acephala	AW	150	1	3.069	3.601	1.291	0.941	0.852	1.372
wild-acephala	AW	150	2	3.358	3.401	1.573	0.537	0.987	2.93
wild-acephala	AW	150	3	3.215	3.615	1.118	0.737	0.889	1.518
wild-acephala	AW	150	4	2.03	3.135	0.997	1.121	0.647	0.889
wild-acephala	AW	150	5	2.109	4.569	1.426	0.994	0.462	1.435
